# Supplementary material for: Effects of Blueberry Consumption on Preference, Digestibility, and Oxidative Balance in Dogs
Source: Animals (Basel). 2025 May 21;15(10):1502. doi: 10.3390/ani15101502 (PMC12108248; doi:10.3390/ani15101502)
Supplement: Supplementary file 1 [file animals-15-01502-s001.zip]

Archive with 1 entries (1 files):
- animals-3621181-supplementary.pdf
